# Supplementary material for: Unveiling Resveratrone: A High-Performance Antioxidant Substance
Source: Antioxidants (Basel). 2025 Dec 31;15(1):53. doi: 10.3390/antiox15010053 (PMC12838096; doi:10.3390/antiox15010053)
Supplement: Supplementary file 1 [file antioxidants-15-00053-s001.zip]

Archive with 1 entries (1 files):
- antioxidants-4054064-supplementary.pdf
